# Supplementary material for: Multiple recombinant dengue type 1 viruses in an isolate from a dengue patient
Source: J Gen Virol. 2007 Dec;88(Pt 12):3334–40. doi: 10.1099/vir.0.83122-0 (PMC2884982; doi:10.1099/vir.0.83122-0)
Supplement: [Supplementary material] [file supp_88_12_3334__alignment.nex]

#NEXUS
Begin DATA;
	Dimensions ntax=35 nchar=1485;
	Format datatype=NUCLEOTIDE gap=-;
	Matrix
	'D1.New Caledonia.1606/03' ATGCGATGCGTGGGAATAGGCAGCAGGGACTTCGTGGAAGGACTGTCAGGAGCAACTTGGGTAGATGTGGTACTGGAACATGGAAGTTGCGTCACCACCATGGCAAAAGACAAACCAACATTGGACATTGAACTCTTGAAGACGGAAGTCACAAACCCTGCCGTCCTGCGCAAACTGTGCATTGAAGCTAAAATATCAAACACCACCACTGACTCAAGATGTCCAACACAAGGAGAAGCCACACTGGTGGAAGAACAAGACGCGAACTTTGTGTGTCGACGAACGTTTGTGGACAGAGGCTGGGGCAACGGCTGTGGGCTCTTCGGAAAAGGAAGCCTAATAACGTGTGCTAAGTTCAAGTGTGTGACAAAA…
	'D1.New Caledonia.3496/03' ATGCGGTGCGTGGGAATAGGAAACAGAGACTTCGTGGAAGGACTGTCAGGAGCTACGTGGGTGGATGTAGTTCTGGAGCATGGAAGTTGCGTCACTACCATGGCAAAAGACAAACCAACACTGGACATTGAACTCCTGAAGACGGAGGTCACAAACCCTGCCGTCCTGCGCAAACTGTGTATAGAAGCTAAAATATCAAATACCACCACTGACTCGAGATGTCCGACACAAGGAGAAGCCACGCTGGTGGAAGAACAAGACACGAACTTTGTGTGTCGACGAACATTCGTGGACAGAGGCTGGGGCAATGGTTGTGGACTATTCGGAAAGGGTAGCTTAATAACGTGTGCTAAGTTTAAGTGTGTGACAAAA…
	'D1.New Caledonia.401/02' ATGCGGTGCGTGGGAATAGGAAACAGAGACTTCGTGGAAGGACTGTCAGGAGCTACGTGGGTGGATGTAGTTCTGGAGCATGGAAGTTGCGTCACTACCATGGCAAAAGACAAACCAACACTGGACATTGAACTCCTGAAGACGGAGGTCACAAACCCTGCCGTCCTGCGCTTACTGTGTATAGAAGCTAAAATATCAAATACCACCACTGACTCGAGATGTCCGACACAAGGAGAAGCCACGCTGGTGGAAGAACAAGACACGAACTTTGTGTGTCGACGAACATTCGTGGACAGAGGCTGGGGCAATGGTTGTGGACTATTCGGAAAGGGTAGCTTAATAACGTGTGCTAAGTTTAAGTGTGTGACAAAAT…
	'D1.New Caledonia.416.1/03' ATGCGGTGCGTGGGAATAGGAAACAGAGACTTCGTGGAAGGACTGTCAGGAGCTACGTGGGTGGATGTAGTTCTGGAGCATGGAAGTTGCGTCACTACCATGGCAAAAGACAAACCAACACTGGACATTGAACTCCTGAAGACGGAGGTCACAAACCCTGCCGTCCTGCGCAAACTGTGTATAGAAGCTAAAATATCAAATACCACCACTGACTCGAGATGTCCGACACAAGGAGAAGCCATGCTGGTGGAAGAACAAGACACGAACTTTGTGTGTCGACGAACATTCGTGGACAGAGGCTGGGGCAATGGTTGTGGACTATTCGGAAAGGGTAGCTTAATAACGTGTGCTAAGTTTAAGTGTGTGACAAA…
	'D1.New Caledonia.416.10/03' ATGCGATGCGTGGGAATAGGCAGCAGGGACTTCGTGGAAGGACTGTCAGGAGCAACTTGGGTAGGTGTGGTACTGGAACATGGAAGTTGCGTCACCACCATGGCAAAAGACAAACCAGCATTGGACATTGAACTCTTGAAGACGGTAGTCACAAACCCTGCCGTCCTGCGCAAACTGTGCATTGAAGCTAAAATATCAAACACCACCACTGACTCAAGATGTCCAACACAAGGAGAAGCCACACTGGTGGAAGAACAAGACGCGAACTTTGTGTGTCGACGAACGTTTGTGGACAGAGGCTGGGGCAACGGCTGTGGGCCCTTCGGAAAAGGAAGCCTAATAACGTGTGCTAAGTTCAAGTGTGTGACAA…
	'D1.New Caledonia.416.11/03' ATGCGGTGCGTGGGAATAGGAAACAGAGACTTCGTGGAAGGACTGTCAGGAGCTACGTGGGTGGACGTAGTTCTGGAGCATGGAAGTTGCGTCACTACCATGGCAAAAGACAAACCAACACTGGACATTGAACTCCTGAAGACGGAGGTCACAAACCCTGCCGTCCTGCGCAAACTGTGTATAGAAGCTAAAATATCAAATACCACCACTGACTCGAGATGTCCGACACAAGGAGAAGCCACGCTGGTGGAAGAACAAGACACGAACTTTGTGTGTCGACGAACATTCGTGGACAGAGGCTGGGGCAATGGTTGTGGACTATTCGGAAAGGGTAGCTTAATAACGTGTGCTAAGTTTAAGTGTGTGACAA…
	'D1.New Caledonia.416.14/03' ATGCGATGCGTGGGAATAGGCAGCAGGGACTTCGTGGAAGGACTGTCAGGAGCAACTTGGGTAGATGTGGTACTGGAACATGGAAGTTGCGTCACCACCATGGCAAAAGACAAACCAGCATTGGACATTGAACTCTTGAAGACGGTAGTCACAAACCCTGCCGTCCTGCGCAAACTGTGTATTGAAGCTAAAATATCAGACACCACCACCGACTCAAGATGTCCAACACAAGGAGAAGCCACACTGGTGGAAGAACAAGACGCGAACTTTGTGTGTCGACGAACGTTTGTGGACAGAGGCTGGGGCAACGGCTGTGGGCCCTTCGGAAAAGGAAGCCTAATAACGTGTGCTAAGTTCAAGTGTGTGACAA…
	'D1.New Caledonia.416.16/03' ATGCGGTGCGTGGGAATAGGAAACAGAGACTTCGTGGAAGGACTGTCAGGAGCTACGTGGGTGGATGTAGTTCTGGAGCATGGAAGTTGCGTCACTACCATGGCAAAAGACAAACCAACACTGGACATTGAACTCCTGAAGACGGAGGTCACAAACCCTGCCGTCCTGCGCAAACTGTGTATAGAAGCTAAAATATCAAATACCACCACTGACTCGAGATGTCCGACACAAGGAGAAGCCACGCTGGTGGAAGAACAAGACACGAACTTTGTGTGTCGACGAACATTCGTGGACAGAGGCAGGGGCAATGGTTGTGGACTATTCGGAAAGGGTAGCTTAATAACGTGTGCTAAGTTTAAGTGTGTGACAA…
	'D1.New Caledonia.416.18/03' ATGCGATGCGTGGGAATAGGCAGCAGGGACTTCGTGGAAGGACTGTCAGGAGCAACTTGGGTAGATGTGGTACTGGAACATGGAAGTTGCGTCACCACCATGGCAAAAGACAAACCAACATTGGACATTGAACTCTTGAAGACGGAAGTCACAAACCCTGCCGTCCTGCGCAAACTGTGCATTGAAGCTAAAATATCAAACACCACCACTGACTCAAGATGTCCAACACAAGGAGAAGCCACACTGGTGGAAGAACAAGACGCGAACTTTGTGTGTCGACGAACGTTTGTGGACAGGGGCTGGGGCAACGGCTGTGGGCTCTTCGGAAAAGGAAGCCTAATAACGTGTGCTAAGTTCAAGTGTGTGACAA…
	'D1.New Caledonia.416.19/03' ATGCGGTGCGTGGGAATAGGAAACAGAGACTTCGTGGAAGGACTGTCAGGAGCTACGTGGGTGGATGTAGTTCTGGAGCATGGAAGTTGCGTCACTACCATGGCAAAAGACAAACCAACACTGGACATTGAACTCCTGAAGACGGAGGTCACAAACCCTGCCGTCCTGCGCAAACTGTGTATAGAAGCTAAAATATCAAATACCACCACTGACTCGAGATGTCCGACACAAGGAGAAGCCACGCTGGTG-AAGAACAAGACACGAACTTTGTGTGTCGACGAACATTCGTGGACAGAGGCTGGGGCAATGGTTGTGGACTATTCGGAAAGGGTAGCTTAATAACGTGTGCTAAGTTTAAGTGTGTGACAA…
	'D1.New Caledonia.416.2/03' ATGCGGTGCGTGGGAATAGGAAACAGAGACTTCGTGGAAGGACTGTCAGGAGCTACGTGGGTGGATGTAGTTCTGGAGCATGGAAGTTGCGTCACTACCATGGCAAAAGACAAACCAACACTGGACATTGAACTCCTGAAGACGGAGGTCACAAACCCTGCCGTCCTGCGCAAACTGTGTATAGAAGCTAAAATATCAAATACCACCACTGACTCGAGATGTCCGACACAAGGAGAAGCCACGCTGGTGGAAGAACAAGACACGAACTTTGTGTGTCGACGAACATTCGTGGACAGAGGCTGGGGCAATGGTTGTGGACTATTCGGAAAGGGTAGCTTAATAACGTGTGCTAAGTTTAAGTGTGTGACAAA…
	'D1.New Caledonia.416.21/03' ATGCGGTGCGTGGGAATAGGAAACAGAGACTTCGTGGAAGGACTGTCAGGAGCTACGTGGGTGGATGTAGTTCTGGAGCATGGAAGTTGCGTCACTACCATGGCAAAAGACAAACCAACACTGGACATTGAACTCCTGAAGACGGAGGTCACAAACCCTGCCGTCCTGCGCAAACTGTGTATAGAAGCTAAAATATCAAATACCACCACTGACTCGAGATGTCCGACACAAGGAGAAGCCACGCTGGTGGAAGAACAAGACACGAACTTTGTGTGTCGACGAACATTCGTGGACAGAGGCTGGGGCAATGGTTGTGGACTATTCGGAAAGGGTAGCTTAATAACGTGTGCTAAGTTTAAGTGTGTGACAA…
	'D1.New Caledonia.416.22/03' ATGCGGTGCGTGGGAATAGGAAACAGAGACTTCGTGGAAGGACTGTCAGGAGCAACTTGGGTAGATGTGGTACTGGAACATGGAAGTTGCGTCACCACCATGGCAAAAGACAAACCAACATTGGACATTGAACTCCTGAAGACGGTAGTCACAAACCCTGCCGTCCTGCGCAAACTGCGCATTGAAGCTAAAATATCAAACACCACCACTGACTCAAGATGTCCAACACAAGGAGAAGCCACACTGGTGGAAGAACAAGACGCGAACTTTGTGTGTCGACGAACGTTTGTGGACAGAGGCTGGGGCAACGGCTGTGGGCTCTCCGGAAGAGGAAGCCTAATAACATGTGCTAAGTTCAAGTGTGTGACAA…
	'D1.New Caledonia.416.23/03' ATGCGGTGCGTGGGAATAGGAAACAGAGACTTCGTGGAAGGACTGTCAGGAGCTACGTGGGTGGATGTAGTTCTGGAGCATGGAAGTTGCGTCACTACCATGGCAAAAGACAAACCAACACTGGACATTGAACTCCTGAAGACGGAGGTCACAAACCCTGCCGTCCTGCGCAAACTGTGTATAGAAGCTAAAATATCAAATACCACCACTGACTCGAGATGTCCGACACAAGGAGAAGCCACGCTGGTGGAAGAACAAGACACGAACTTTGTGTGTCGACGAACATTCGTGGACAGAGGCTGGGGCAATGGTTGTGGACTATTCGGAAAGGGTAGCTTAATAACGTGTGCTAAGTTTAAGTGTGTGACAA…
	'D1.New Caledonia.416.3/03' ATGCGATGCGTGGGAATAGGCAGCAGGGACTTCGTGGAAGGACTGTCAGGAGCAACTTGGGTAGATGTGGTACTGGAACATGGAAGTTGCGTCACCACCATGGCAAAAGACAAACCAGCATTGGACATTGAACTCTTGAAGACGGTAGTCACAAACCCTGCCGTCCTGCGCAAACTGTGCATTGAAGCTAAAATATCAAACACCATCACTGACTCAAGATGTCCAACACAAGGAGAAGCCACACTGGTGGAAGAACAAGACGCGAACTTTGCGTGTCGACGAACGTTTGTGGACAGAGGCTGGGGCAACGGCTGTGGGCCCTTCGGAAAAGGAAGCCTAATAACGTGTGCTAAGTCCAAGTGTGTGACAAA…
	'D1.New Caledonia.416.32/03' ATGCGATGCGTGGGAATAGGCAGCAGGGACTTCGTGGAAGGACTGTCGGGAGCAACTTGGGTAGATGTGGTACTGGAACATGGAAGTTGCGTCACCACCATGGCAAAAGACAAACCAACATTGGACATTGAACTCTTGAAGACGGAAGTCACAAACCCTGCCGTCCTGCGCAAACTGTGCATTGAAGCTAAAATATCAAACACCACCACTGACTCAAGATGTCCAACACAAGGAGAAGCCACACTGGTGGAAGAACAAGACGCGAACTTTGTGTGTCGACGAACGTTTGTGGACAGAGGCTGGGGCA-GGGCTGTGGGCTCTTCGGAAAAGGAAGCCTAATAACGTGTGCTAAGTTCAAGTGTGTGACAA…
	'D1.New Caledonia.416.4/03' ATGCGGTGCGTGGGAATAGGAAACAGAGACTTCGTGGAAGGACTGTCAGGAGCTACGTGGGTGGATGTAGTTCTGGAGCATGGAAGTTGCGTCACTACCATGGCAAAAGACAAACCAACACTGGACATTGAACTCCTGAAGACGGAGGTCACAAACCCTGCCGTCCTGCGCAAACTGTGTATAGAAGCTAAAATATCAAATACCACCACTGACTCGAGATGTCCGACACAAGGAGAAGCCACGCTGGTGGAAGAACAAGACACGAACTTTGTGTGTCGACGAACATTCGTGGACAGAGGCTGGGGCAATGGTTGTGGACTATTCGGAAAGGGTAGCTTAATAACGTGTGCTAAGTTTAAGTGTGTGACAAA…
	'D1.New Caledonia.416.6/03' ATGCGGTGCGTGGGAATAGGAAACAGAGACTTCGTGGAAGGGCTGCCAGGAGCTACGTGGGTGGATGTAGTTCTGGAGCATGGAAGTTGCGTCACTACCATGGCAAAAGACAAACCAACACTGGACATTGAACTCCTGAAGACGGAGGTCACAAACCCTGCCGTCCTGCGCAAACTGTGTATAGAAGCTAAAATATCAAATACCACCACTGACTCGAGATGTCCGACACAAGGAGAAGCCACGCTGGTGGAAGAACAAGACACGAACTTTGTGTGTCGACGAACATTCGTGGACAGAGGCTGGGGCAATGGTTGTGGACTATTCGGAAAGGGTAGCTTAATAACGTGTGCTAAGTTTAAGTGTGTGACAAA…
	'D1.New Caledonia.416.7/03' ATGCGGTGCGTGGGAATAGGAAACAGAGACTTCGTGGAAGGACTGTCAGGAGCTACGTGGGTGGATGTAGTTCTGGAGCATGGAAGTTGCGTCACTACCATGGCAAAAGACAAACCAACACTGGACATTGAACTCCTGAAGACGGAGGTTACAAACCCTGCCGTCCTGCGCAAACTGTGTATAGAAGCTAAAATATCAAATACCACCACTGACTCGAGATGCCCGACACAAGGAGAAGCCACGCTGGTGGAAGAACAAGACACGAACTTTGTGTGTCGACAAACATTCGTGGACAGAGGCTGGGGCAATGGTTGTGGACTATTCGGAAAGGGTAGCTTAATAACGTGTGCTAAGTTTAAGTGTGTGACAAA…
	'D1.New Caledonia.416.91/03' ATGCGATGCGTGGGAATAGGCAGCAGGGACTTCGTGGAAGGACTGTCAGGAGCAACTTGGGTAGATGTGGTACTGGAACATGGAAGTTGCGTCACCACCATGGCAAAAGACAAACCAGCATTGGACATTGAACTCTTGAAGACGGTAGTCACAAACCCTGCCGTCCTGCGCAAACTGTGTATTGAAGCTAAAATATCAGACACCACCACCGACTCAAGATGTCCAACACAAGGAGAAGCCACACTGGTGGAAGAACAAGACGCGAACTTTGTGTGTCGACGAACGTTTGTGGACAGAGGCTGGGGCAACGGCTGTGGGCCCTTCGGAAAAGGAAGCCTAATAACGTGTGCTAAGTTCAAGTGTGTGACAA…
	'D1.New Caledonia.416S.SD10/03' ATGCGATGCGTGGGAGTAGGCAGCAGGGACTTCGTGGAAGGACTGTCAGGAGCAACTTGGGTAGATGTGGTACTGGAACATGGAAGTTGCGTCACCACCATGGCAAAAGACAAACCAACATTGGACATTGAACTCTTGAAGACGGTAGTCACAAACCCTGCCGTCCTGCGCAAACTGTGCATTGAAGCTAAAATATCAAACACCACCACTGACTCAAGATGTCCAACACAAGGAGAAGCCACACTGGTGGAAGAACAAGACGCGAACTTTGTGTGTCGACGAACGTTTATGGACAGAGGCTGGGGCAACGGCTGTGGGCTCTTCGGAAAAGGAAGCCTAATAACGTGTGCTAAGTTCAAGTGTGTGA…
	'D1.New Caledonia.416S.SE12/03' ATGCGATGCGTCGGAGTAGGTAGCAGGGACTTCGCGGAAGGACTGTCAGGAGCAACTTGGGTAGATGTGGTACTGGAACATGGAAGTTGCGTCACCACCATGGCAAAAGACAAACCAACATTGGACATTGAACTCTTGAAGACGGAAGTCACAAACCCTGCCGTCCTGCGCAAACAGTGCATTGAAGCTAAAATATCAGACACCACCACTGACTCAAGATGTCCAACACAGGGTGAAGCCACACTGGTGGAAGAACAAGACGCGAACTTTGTGTGTCGACGAACGTTTGTGGACAGAGGCTGGGGCAACGGCTGTGGGCTCTTCGGAAAAGGAAGCCTAATAACGTGTGCTAAGTTCAAGTGTGTGA…
	'D1.New Caledonia.416S.SE13/03' ATGCGATGCGTGGGAATAGGCAGCAGGGACTTCGTGGAAGGACTGTCAGGAGCAACTTGGGTAGATGTGGTACTGGAACATGGAAGTTGCGTCACCACCATGGCAAAAGACAAACCAACATTGGACATTGAACTCTTGAAGACTGTAGTCACAAACCCTGCCGTCCTGCGCAAACTGTGCATTAAAGCTAAAATATCAAACACCACCACTGACTCAAGATGTCCAACACAAGGAGAAGCCACACTGGTGGAAGAACAAGACGCGAACTTTGTGTGTCGACGAACGTTTGTGGACAGAGGCTGGGGCAACGGCTGTGGGCTCCTCGGAAAAGGAAGCCTAATAACGTGTGCTAAGTTCAAGTGTGTGA…
	'D1.New Caledonia.416S.SE9/03' ATGCGATGCGTGGGAATAGGCAGCAGGGACTTCCTGGAAGGACTGTCAGGAGCAACTTGGGTAGATGTGGTACTGGAACATGGAAGTTGCGTCACCACCATGGCAAAAGACGAACCAACATTGGACATTGAACTCTTGAAGACGGAAGTCACAAACCCTGCCGTCCTGCGCAAACTGTGCATTGAAGCTAAAATATCAAACACCACCACTGACTCAAGATGTCCAACACAAGGAGAAGCCACACTGGTGGAAGAACAAGACGCGAACTTTGTGTGTCGACGAACGTTTGTGGACAGAGGCTGGGGCAACGGCTGTGGGCTCTTCGGAAAAGGAAGCCTAATAACGTGTGCTAAGTTCAAGTGTGTAAC…
	'D1.New Caledonia.416S.SH2/03' ATGCGATGCGTGGGAATAGGCAGCATGGACTTCGTGGAAGGACTGTCAGGAGCAACTTGGGTAGATGTGGTACTGGAACATGGAAGTTGCGCCACCACCATGGCAAAAGACAAACCAACATTGGACATTGAACTCATGAAGACGGAAGTCACAAACCCTGCCGTCCTGCGCAAACTGTGCATTGAGGCTAAGATATCAAACACCACCACTGACTCAAGATGTCCAACACAAGGAGAAGCCACACTGGTGGAAGAACAAGACGCGAACTTTGTGTGTCGACGAACGTTTGTGGACAGAGGCTGGGGCAACGGCTGTGGGCTCTTCGGAAAAGGAAGCCTAATAACGTGTGCTAAGTTCAAGTGTGTGAC…
	'D1.New Caledonia.416S.SH5/03' ATGCGATGCGTGGGAATAGGCAGCAGGGACTTCGTGGAAGGACTGTCAGGAGCAACTTGGGTAGATGTGGTACTGGAACATGGAAGTTGCGTCACCACCATGGCGAAAGACAAACCAACATTGGACATTGAACTCTTGAAGACGGTAGTCACAAACCCTGCCGTCCTGCGCAAACTGTGCATTGAAGCTAAAATATCAAACACCACCACTGACTCAAGATGTCCAACACAAGGAGAAGCCACACTGGTGGAAGAACAAGACGCGAACTTTGTGTGTCGACGAACGTTTGTGGACAGAGGCTGGGGCAACGGCTGTGGGCTCTTCGGAAAAGGAAGCCTAATAACGTGTGCTAAGTTCAAGTGTGTGAC…
	'D1.New Caledonia.416S.SH8/03' ATGCGATGCGTGGGAATAGGCAGCAGGAACTTCGTGGAAGGACTGTCAGGAGCAACTTGGGTAGATGTGGTACTGGAACATGGAAGTTGCGTCACCTCCATGGCAAAAGACAAACCATCATTGGACATTGGACTCTTGAAGACGGTAGTCACAAACCCTGCCGTCCTGCGCAAACTGTGCATTGAAGCTAAAATATCAAACACCACCACTGACTCAAGATGTCCAACACAAGGAGAAGCCACACTGGTGGAAGAACAAGACGCGAACTTTGTGTGTCGACGAACGTTTGTGGACAGAGGCTGGGGCAACGGCTGTGGGCTCTTCGGAAAAGGAAGCCTAATAACGTGTGCTAAGTTCAAGTGTGTGAC…
	'D1.New Caledonia.691/03' ATGCGGTGCGTGGGAATAGGAAACAGAGACTTCGTGGAAGGACTGTCAGGAGCTACGTGGGTGGATGTAGTTCTGGAGCATGGAAGTTGCGTCACTACCATGGCAAAAGACAAACCAACACTGGACATTGAACTCCTGAAGACGGAGGTCACAAACCCTGCCGTCCTGCGCAAACTGTGTATAGAAGCTAAAATATCAAATACCACCACTGACTCGAGATGTCCGACACAAGGAGAAGCCACGCTGGTGGAAGAACAAGACACGAACTTTGTGTGTCGACGAACATTCGTGGACAGAGGCTGGGGCAATGGTTGTGGACTATTCGGAAAGGGTAGCTTAATAACGTGTGCTAAGTTTAAGTGTGTGACAAAAT…
	'D1.New Caledonia.7246/03' ATGCGGTGCGTGGGAATAGGAAACAGAGACTTCGTGGAAGGACTGTCAGGAGCTACGTGGGTGGATGTAGTTCTGGAGCATGGAAGTTGCGTCACTACCATGGCAAAAGACAAACCAACACTGGACATTGAACTCCTGAAGACGGAGGTCACAAACCCTGCCGTCCTGCGCAAACTGTGTATAGAAGCTAAAATATCAAATACCACCACTGACTCGAGATGTCCGACACAAGGAGAAGCCACGCTGGTGGAAGAACAAGACACGAACTTTGTGTGTCGACGAACATTCGTGGACAGAGGCTGGGGCAATGGTTGTGGACTATTCGGAAAGGGTAGCTTAATAACGTGTGCTAAGTTTAAGTGTGTGACAAAA…
	'D1.New Caledonia.765/02' ATGCGGTGCGTGGGAATAGGAAACAGAGACTTCGTGGAAGGACTGTCAGGAGCTACGTGGGTGGATGTAGTTCTGGAGCATGGAAGTTGCGTCACTACCATGGCAAAAGACAAACCAACACTGGACATTGAACTCCTGAAGACGGAGGTCACAAACCCTGCCGTCCTGCGCAAACTGTGTATAGAAGCTAAAATATCAAATACCACCACTGACTCGAGATGTCCGACACAAGGAGAAGCCACGCTGGTGGAAGAACAAGACACGAACTTTGTGTGTCGACGAACATTCGTGGACAGAGGCTGGGGCAATGGTTGTGGACTATTCGGAAAGGGTAGCTTAATAACGTGTGCTAAGTTTAAGTGTGTGACAAAAT…
	'D1.New Caledonia.882/02' ATGCGATGCGTGGGAATAGGAAACAGGGACTTCGTGGAAGGACTGTCAGGAGCTACTTGGGTGGATGTGGTACTGGAACATGGAAGTTGCGTCACCACCATGGCAAAAGACAAACCAACATTGGACATTGAACTCTTGAAGACGGAAGTCACAAACCCTGCCGTCCTGCGCAAACTGTGCATTGAAGCTAAAATATCAAACACCACCACTGACTCAAGATGTCCAACACAAGGAGAAGCCACACTGGTGGAAGAACAAGACACGAACTTTGTGTGTCGACGAACGTTTGTGGACAGAGGCTGGGGCAACGGCTGTGGACTCTTCGGAAAGGGAAGCCTAATAACGTGTGCTAAGTTCAAGTGTGTGACAAAAC…
	'D1.New Caledonia.IP3260/03' ATGCGATGCGTGGGAATAGGCAGCAGGGACTTCGTGGAAGGACTGTCAGGAGCAACTTGGGTAGATGTGGTACTGGAACATGGAAGTTGCGTCACCACCATGGCAAAAGACAAACCAACATTGGACATTGAACTCTTGAAGACGGAAGTCACAAACCCTGCCGTCCTGCGCAAACTGTGCATTGAAGCTAAAATATCAAACACCACCACTGACTCAAGATGTCCAACACAAGGAGAAGCCACACTGGTGGAAGAACAAGACGCGAACTTTGTGTGTCGACGAACGTTTGTGGACAGAGGCTGGGGCAACGGCTGTGGGCTCTTCGGAAAAGGAAGCCTAATAACGTGTGCTAAGTTCAAGTGTGTGACAA…
	'D1.New Caledonia.IP38/02' ATGCGATGCGTGGGAATAGGCAACAGGGACTTCGTGGAAGGACTGTCAGGAGCAACTTGGGTAGATGTGGTACTGGAACATGGAAGTTGCGTCACCACCATGGCAAAAGACAAACCAACATTGGACATTGAACTCTTGAAGACGGAAGTCACAAACCCTGCCGTCCTGCGCAAACTGTACATTGAAGCTAAAATATCAAACACCACCACTGACTCAAGATGTCCAACACAAGGAGAAGCCACACTGGAGGAAGAACAAGACACGAACTTTGTGTGTCGACGAACGTTCGTGGACAGAGGCTGGGGCAATGGCTGTGGGCTCTTCGGAAAAGGAAGCCTAATAACGTGTGCTAAGTTCAAGTGTGTGACAAAA…
	'D1.New Caledonia.IP501/03' ATGCGATGCGTGGGAATAGGCAGCAGGGACTTCGTGGAAGGACTGTCAGGAGCAACTTGGGTAGATGTGGTACTGGAACATGGAAGTTGCGTCACCACCATGGCAAAAGACAAACCAACATTGGACATTGAACTCTTGAAGACGGAAGTCACAAACCCTGCCGTCCTGCGCAAACTGTGCATTGAAGCTAAAATATCAAACACCACCACTGACTCAAGATGTCCAACACAAGGAGAAGCCACACTGGTGGAAGAACAAGACGCGAACTTTGTGTGTCGACGAACGTTTGTGGACAGAGGCTGGGGCAACGGCTGTGGGCTCTTCGGAAAAGGAAGCCTAATAACGTGTGCTAAGTTCAAGTGTGTGACAAA…
	'D1.New Caledonia.IP5594/03' ATGCGATGCGTGGGAATAGGCAGCAGGGACTTCGTGGAAGGACTGTCAGGAGCAACTTGGGTAGATGTGGTACTGGAACATGGAAGTTGCGTCACCACCATGGCAAAAGACAAACCAACATTGGACATTGAACTCTTGAAGACGGAAGTCACAAACCCTGCCGTCCTGCGCAAACTGTGCATTGAAGCTAAAATATCAAACACCACCACTGACTCAAGATGTCCAACACAAGGAGAAGCCACACTGGTGGAAGAACAAGACGCGAACTTTGTGTGTCGACGAACGTTTGTGGACAGAGGCTGGGGCAACGGCTGTGGGCTCTTCGGAAAAGGAAGCCTAATAACGTGTGCTAAGTTCAAGTGTGTGACAA…
;
End;
